# Supplementary material for: Age related differences in phylogenetic diversity, prevalence of Shiga toxins, Intimin, Hemolysin genes and select serogroups of Escherichia. coli from pastured meat goats detected in a longitudinal cohort study
Source: BMC Vet Res. 2020 Jul 30;16:266. doi: 10.1186/s12917-020-02479-0 (PMC7391229; doi:10.1186/s12917-020-02479-0)
Supplement: Supplementary file 1 — Additional file 1 Table 1. Virulence gene profiles of isolates harboring virulence genes and their corresponding phylogenetic groups. [file 12917_2020_2479_MOESM1_ESM.xlsx]

## Sheet: Sheet1
			Virulence profiles	Pre-weaned(kids)	Nursing does	Peri-weaning (kids)	6 months	Yearling	Adults	Diarrhea	Total
				75 (D,B1,A,B2)	53 (D,B1,A,B2)	163 (D,B1,A,B2)	66 (D,B1,A,B2)	41 (D,B1,A,B2)	49 (D,B1,A,B2)	47(D,B1,A,B2)	494 (D,B1,A,B2)
			stx1	4 (2,2,0,0)	2(1,1,0,0)	8(5,3,0,0)	6(3,3,0,0)	0	7(0,7,0,0)	4(3,0,1,0)	31(14,16,1,0)
			stx2	2(1,1,0,0)	0	29(14,9,5,5)	4(1,3,0,0)	10(3,5,1,1)	0	4(2,2,0.0)	49(21,20,6,2)
			stx1/stx2	1(0,1,0,0)	2(1,1,0,0)	11(6,2,2,1)	2(1,0,0,1)	0	2(2,0,0,0)	5 (3,2,0,0)	23(13,6,2,2)
			stx1/hly	14(7,7,0,0)	3(1,2,0,0)	8(5,1,0,3)	16(12,2,2,0)	10(5,5,0,0)	9(0,9,0,0)	1(1,0,0,0)	61(31,26,2,2)
			stx1/eaeA	2(0,2,0,0)	0	1(1,0,0,0)	0	0	1(0,1.0,0)	0	4(1,3,0,0)
			stx1/stx2/eaeA	1(1,0,0,0)	0	3(2,0,0,1)	0	0	0	1(0,1,0,0)	5(3,1,0,1)
			stx1/stx2/hly	3(2,1,0,0)	0	38(22,9,4,4)	6(4,2,0,0)	3(1,2,0,0)	2(1,1,0,0)	11(9,2,0,0)	63(39,17,4,3)
			stx1/stx2/hly/eaeA	1(0,0,0,1)	0	11(11,0,0,0)	0	0	0	1(1,0,0,0)	13(12,0,0,1)
			stx2/hly	1(0,1,0,0)	0	3(2,0,0,1)	1(1,0,0,0)	1(0,1,0,0)	1(1,0,0,0)	3(3,0,0,0)	10(7,2,0,1)
			stx2/eaeA	1(0,1,0,0)	0	3(2,0,0,1)	0	0	0	0	4(2,1,0,1)
			eaeA	12(7,3,1,1)	0	1(1,0,0,0)	0	0	1(1,0,0,0)	0	14(9,3,1,1)
			hly	1(1,0,0,0)	9(6,2,1,0)	5(3,1,0,1)	6(4,2,0,0)	0	10(0,9,1,0)	0	30(14,14,1,1)
			eaeA/hly	2(2,0,0,0)	0	2(2,0,0,0)	0	0	0	0	3(3,0,0,0)
			stx1/eaeA/hly	6(4,1,0,1)	0	6(4,0,1,)	0	0	0	0	10(7,1,1,1)
			stx2/eaeA/hly	0	0	1(1,0,0,0)				1(1,0,0,0)	2(2,0,0,0)
			Total	51(27,20,1,3)	16(9,6,1,0)	130(81,25,12,16)	41(26,12,2,1)	24(9,13,1,1)	33(5,27,1,0)	31(23,7,1,0)	322(178,110,18,20)
