# Supplementary material for: Age related differences in phylogenetic diversity, prevalence of Shiga toxins, Intimin, Hemolysin genes and select serogroups of Escherichia. coli from pastured meat goats detected in a longitudinal cohort study
Source: BMC Vet Res. 2020 Jul 30;16:266. doi: 10.1186/s12917-020-02479-0 (PMC7391229; doi:10.1186/s12917-020-02479-0)
Supplement: Supplementary file 2 — Additional file 2 Table 2. Virulence profiles and phylogenetic groups of sero-groups detected in the study. [file 12917_2020_2479_MOESM2_ESM.xlsx]

## Sheet: Sheet1
					Virulence profiles	stx2	stx1/stx2	stx1/hly	stx2/hly	stx1/stx2/eae	stx1/stx2/hly	stx2/hly/eae	stx1/stx2/hly/eae	hly/eae	stx2/eae	hly	stx1/hly/eae	none
					Serotype	n=2	n=1	n=2	n=1	n=1	n=2	n=2	n=6	n=1	n=1	n=3	n=1	n=1
					O26(18, 13D,4B2,1B1)	2(B2)		1(B1)			2(D)	2(D)	4(3D,1B2)	1(D)	1(D)	3(D)	1(B2)	1(D)
					O103(4, 3D,1B2)			1(D)	1(B2)				2(D)
					O146(2, 2D)		1(D)			1(D)
